# Supplementary material for: Inflammatory Mediators and Type 2 Diabetes Risk Factors before and in Response to Lifestyle Intervention among Latino Adolescents with Obesity
Source: Nutrients. 2023 May 24;15(11):2442. doi: 10.3390/nu15112442 (PMC10255740; doi:10.3390/nu15112442)
Supplement: Supplementary file 1 [file nutrients-15-02442-s001.zip]

Archive with 1 entries (1 files):
- nutrients-2366583-supplementary.pdf
